# Supplementary material for: Genetic assessment of the variation and distribution of the species of Salinator (Panpulmonata: Amphibolidae) in south-eastern Australia
Source: Biodivers Data J. 2020 Oct 29;8:e54724. doi: 10.3897/BDJ.8.e54724 (PMC7644653; doi:10.3897/BDJ.8.e54724)
Supplement: Supplementary material 1 — COI_aligned_fas.fas [file bdj-08-e54724-s001.fas]

>AMS:C.583686.001 [organism=Salinator fragilis]
AACATTATACATGGTCTTTGGAGTTTGATGTGGACTAGTTGGAACTGGTCTCTCCTTACT
TATTCGTTTTGAGCTTGGAACAGCGGGGGTTCTGATAGATGAACATTTTTATAATGTAAT
TGTCACTGCTCATGCTTTTGTAATAATTTTTTTTATGGTTATACCTCTTATAATTGGGGG
GTTTGGAAACTGAATGGTTCCTTTACTAATTGGGGCTCCTGATATAAGGTTCCCGCGGAT
AAATAATATAAGATTTTGACTACTTCCTCCTTCCTTTATTTTACTATTATGCTCAAGGAT
GATAGAAGGAGGGGCGGGAACAGGTTGAACCGTATATCCTCCCTTGAGAGGGCCTATTGC
CCATGGTGGGGTGTCTGTTGATTTAGTGATTTTTTCTCTTCATCTCGCAGGTATGTCGTC
GATTTTGGGTGCCATTAATTTTATTACAACTATTTTTAACATACGGTCCCCAGGAATAAC
CATGGAGCGATTAAATTTATTTGTTTGGTCAGTTTTAGTTACGGCTTTTTTGCTTTTATT
ATCGCTTCCAGTGTTGGCAGGGGCTATTACTATACTTCTAACTGATCGTAATTTTAATAC
TAGCTTCTTTGATCCTGCTGGGGGAGGGGATCCTATTTTATACCAACATCTTTTC
>AMS:C.583687.001 [organism=Salinator fragilis]
AACATTATACATGGTCTTTGGAGTTTGATGTGGACTAGTTGGAACTGGTCTCTCCTTACT
TATTCGTTTTGAGCTTGGAACAGCGGGGGTTTTGATAGATGAACATTTTTATAATGTAAT
TGTCACTGCTCATGCTTTTGTAATAATTTTTTTTATGGTTATACCTCTTATAATTGGGGG
GTTTGGAAACTGAATGGTTCCTTTACTAATTGGGGCTCCTGATATAAGGTTCCCGCGGAT
AAATAATATAAGATTTTGACTACTTCCTCCTTCCTTTATTTTACTATTATGCTCAAGGAT
GATAGAAGGAGGGGCGGGAACAGGTTGAACCGTATATCCTCCCTTGAGAGGGCCTATTGC
CCATGGTGGGGTGTCTGTTGATTTAGTGATTTTCTCTCTTCATCTCGCAGGTATGTCGTC
GATTTTGGGTGCCATTAATTTTATTACAACTATTTTTAACATACGGTCCCCAGGAATAAC
CATGGAGCGATTAAATTTATTTGTTTGGTCAGTTTTAGTTACGGCTTTTTTGCTTTTATT
ATCGCTTCCAGTGTTGGCAGGGGCTATTACTATACTTCTAACTGATCGTAATTTTAATAC
TAGCTTCTTTGATCCTGCTGGGGGAGGGGATCCTATTTTATACCAACATCTTTTC
>AMS:C.583690.001 [organism=Salinator fragilis]
-ACATTATACATGGTCTTTGGAGTTTGATGTGGACTAGTTGGAACTGGTCTCTCCTTACT
TATTCGTTTCGAGCTTGGAACAGCGGGGGTTTTGATAGATGAACATTTTTATAATGTAAT
TGTCACTGCTCATGCTTTTGTAATAATTTTTTTTATGGTTATACCTCTTATAATTGGGGG
GTTTGGAAACTGAATGGTTCCTTTACTAATTGGGGCTCCTGATATAAGGTTCCCGCGTAT
AAATAATATAAGATTTTGATTACTTCCTCCTTCCTTTATTTTACTATTATGCTCAAGGAT
GATAGAAGGAGGGGCGGGAACAGGTTGAACCGTATATCCTCCCTTGAGAGGGCCTATTGC
CCATGGTGGGGTGTCTGTTGATTTAGTGATTTTTTCTCTTCATCTCGCAGGTATGTCGTC
GATTTTGGGTGCCATTAATTTTATTACAACTATTTTTAACATACGGTCCCCAGGAATAAC
CATGGAGCGACTAAATTTATTTGTTTGGTCAGTTTTAGTTACGGCTTTTTTGCTTTTATT
ATCGCTTCCAGTGTTGGCAGGGGCTATTACTATACTTCTTACTGATCGTAATTTTAATAC
TAGCTTCTTTGATCCTGCTGGGGGAGGGGATCCTATTTTATACCAACATCTTTTC
>AMS:C.583685.001 [organism=Salinator fragilis]
--------------TCTTTGGAGTTTGATGTGGACTAGTTGGAACTGGTCTCTCCTTACT
TATTCGTTTTGAGCTTGGAACAGCGGGGGTCTTGATAGATGAACATTTTTATAATGTAAT
TGTCACTGCTCATGCTTTTGTAATAATTTTTTTTATGGTTATACCTCTTATAATTGGGGG
GTTTGGAAACTGAATGGTTCCTTTACTAATTGGGGCTCCTGATATAAGGTTCCCGCGGAT
AAATAATATAAGATTTTGACTTCTTCCTCCTTCCTTTATTTTACTATTATGCTCAAGGAT
GATAGAAGGAGGGGCGGGAACAGGTTGAACCGTATATCCTCCCTTGAGAGGGCCTATTGC
CCATGGTGGGGTGTCTGTTGATTTAGTGATTTTTTCTCTTCATCTCGCAGGTATGTCGTC
GATTTTGGGTGCCATTAATTTTATTACAACTATTTTTAACATACGGTCCCCAGGAATAAC
CATGGAGCGATTAAATTTATTTGTTTGGTCAGTTTTAGTTACGGCTTTTTTGCTTTTATT
ATCGCTTCCAGTGTTGGCAGGGGCTATTACTATACTTCTAACTGATCGTAATTTTAATAC
TAGCTTCTTTGATCCTGCTGGGGGAGGGGATCCTATTTTATACCAACATCTTTTC
>AMS:C.583666.001 [organism=Salinator fragilis]
AACATTATACATGGTCTTTGGAGTTTGATGTGGACTAGTTGGAACTGGTCTCTCCTTACT
TATTCGTTTCGAGCTTGGAACAGCGGGGGTTTTGATAGATGAACATTTTTATAATGTAAT
TGTCACTGCTCATGCTTTTGTAATAATTTTTTTTATGGTTATACCTCTTATAATTGGGGG
GTTTGGAAACTGAATGGTTCCTTTACTAATTGGGGCTCCTGATATAAGGTTCCCGCGGAT
AAATAATATAAGATTTTGATTACTTCCTCCTTCCTTCATTTTACTATTATGCTCAAGGAT
GATAGAAGGAGGGGCGGGAACAGGTTGAACCGTATATCCTCCCTTGAGAGGGCCTATTGC
CCATGGTGGGGTGTCTGTTGATTTAGTGATTTTTTCTCTTCATCTCGCAGGTATGTCGTC
GATTTTGGGTGCCATTAATTTTATTACAACTATTTTTAACATACGGTCCCCAGGAATAAC
CATGGAGCGACTAAATTTATTTGTTTGGTCAGTTTTAGTTACGGCTTTTTTGCTTTTATT
ATCGCTTCCAGTGTTGGCAGGGGCTATCACTATACTTCTAACTGATCGTAATTTTAATAC
TAGCTTCTTTGATCCTGCTGGGGGAGGGGATCCTATTTTGTACCAACATCTTTTC
>AMS:C.583660.001 [organism=Salinator rhamphidia]
AACTCTATATATAGTATTTGGTGTGTGATGTGGTTTAGTGGGGACTGGACTTTCCCTACT
TATTCGATTCGAGCTTGGGACAGCTGGGGTGCTAATAGACGAACACTTTTATAATGTGAT
CGTTACTGCGCACGCTTTTGTAATGATTTTTTTTATAGTTATACCACTTATGATTGGGGG
ATTCGGTAATTGAATGGTGCCTTTGCTAATTGGGGCCCCAGACATGAGATTTCCCCGAAT
AAATAACATAAGATTTTGACTTTTACCTCCTTCTTTTATTTTACTGCTATGTTCTAGTAT
AATAGAAGGGGGGGCCGGTACAGGATGAACTGTTTACCCTCCTCTTAGAGGGCCGATTGC
TCATGGTGGAGTTTCTGTAGATTTAGTAATTTTTTCTCTCCACCTTGCAGGGATGTCGTC
TATTTTAGGTGCAATCAATTTCATTACAACAATTTTTAATATACGATCTCCTGGTATAAC
TATGGAACGTTTGAACTTGTTTGTTTGATCTGTGTTGGTAACTGCGTTCTTGCTTCTTTT
ATCTCTTCCTGTATTAGCAGGGGCGATTACTATGCTTCTTACTGATCGTAATTTTAATAC
TAGATTTTTCGATCCTGCTGGTGGGGGTGATCCTATTCTTTACCAACACCTTTTC
>AMS:C.583673.001 [organism=Salinator fragilis]
------------------------------------------------------------
--------TTGAGCTTGGAACAGCGGGGGTTTTGNTAGATGAACATTTTTATAATGTAAT
TGTCACTGCTCATGCTTTTGTCATAATTTTTTTTATGGTTATACCTCTTATAATTGGGGG
GTTTGGAAACTGAATGGTTCCTTTACTAATTGGGGCTCCTGATATAAGGTTCCCGCGGAT
AAATAATATAAGATTTTGACTACTTCCTCCTTCCTTTATTTTACTATTATGCTCAAGGAT
GATAGAAGGAGGGGCGGGAACAGGTTGAACCGTATATCCTCCCTTGAGAGGGCCTATTGC
CCATGGTGGGGTGTCTGTTGATTTAGTGATTTTTTCTCTTCATCTCGCAGGTATGTCGTC
GATTTTGGGTGCCATTAATTTTATTACAACTATTTTTAACATACGGTCCCCAGGAATAAC
CATGGAGCGATTAAATTTATTTGTTTGGTCAGTTTTAGTTACGGCTTTTTTGCTTTTATT
ATCGCTTCCAGTGTTGGCAGGG--------------------------------------
-------------------------------------------------------
>AMS:C.583695.001 [organism=Salinator tecta]
GACATTATATATAGTTTTCGGGGTTTGATGCGGGCTAGTAGGAACTGGGCTTTCTCTTCT
TATTCGATTTGAGTTAGGAACAGCTGGAGTTCTCATAGATGAGCATTTTTACAATGTTAT
TGTTACTGCTCATGCCTTTGTTATAATTTTTTTTATAGTTATACCTTTGATAATTGGGGG
ATTCGGAAATTGAATGGTTCCACTATTAATTGGGGCACCTGATATAAGTTTTCCTCGAAT
AAATAATATGAGATTTTGGTTACTGCCTCCTTCTTTTATTTTATTACTGTGTTCTAGTAT
AATAGAAGGTGGGGCTGGTACGGGGTGAACAGTGTATCCTCCTCTGAGTGGGCCTATTGC
CCACGGTGGGGTATCTGTTGATTTAGTAATTTTTTCTCTTCACCTTGCTGGGATGTCATC
TATTTTAGGTGCTATTAATTTTATTACTACTATTTTTAACATACGATCTCCTGGAATAAC
TATGGAGCGACTAAATCTGTTTGTTTGATCAGTCCTAGTTACTGCATTTTTACTTTTATT
ATCACTTCCTGTTTTAGCGGGTGCTATTACTATGCTTTTAACTGATCGTAATTTCAATAC
TAGTTTTTTCGACCCTGCTGGAGGGGGGGATCCTATTTTGTATCAACATCTCTTC
>AMS:C.583694.001 [organism=Salinator tecta]
TACATTATATATAGTTTTCGGGGTTTGATGCGGGCTAGTAGGAACTGGGCTTTCTCTTCT
TATTCGATTTGAGTTGGGAACAGCTGGAGTTCTCATAGATGAGCATTTTTACAATGTTAT
TGTTACTGCTCATGCCTTTGTTATAATTTTTTTTATAGTTATACCTTTGATAATTGGGGG
CTTCGGAAATTGAATGGTTCCACTATTAATTGGGGCACCTGATATAAGTTTTCCTCGAAT
AAATAATATGAGATTTTGGTTACTGCCTCCTTCTTTTATTTTATTACTGTGTTCTAGTAT
AATAGAAGGTGGGGCTGGTACGGGGTGAACAGTGTATCCTCCTCTGAGTGGGCCTATTGC
CCACGGTGGGGTATCTGTTGATTTAGTAATTTTTTCTCTTCACCTTGCTGGGATGTCATC
TATTTTAGGTGCTATTAATTTTATTACTACTATTTTTAACATACGATCTCCTGGAATAAC
TATGGAGCGACTAAATCTGTTTGTTTGATCAGTCCTAGTTACTGCATTTTTACTTTTACT
ATCACTTCCTGTTTTAGCGGGTGCTATTACTATGCTTTTAACTGATCGTAATTTCAATAC
TAGTTTTTTCGACCCTGCTGGAGGGGGGGATCCTATTTTGTATCAACATCTCTTC
>AMS:C.583693.001 [organism=Salinator tecta]
GACATTATACATAGTTTTCGGGGTTTGATGCGGGCTAGTAGGAACTGGGCTTTCTCTTCT
TATTCGATTTGAGTTGGGAACAGCTGGAGTTCTCATAGATGAGCATTTTTACAATGTTAT
TGTTACTGCTCATGCCTTTGTTATAATTTTTTTTATAGTTATACCTTTGATAATTGGGGG
ATTCGGAAATTGAATGGTTCCACTATTAATTGGGGCACCTGATATAAGTTTTCCTCGAAT
AAATAATATGAGATTTTGGTTACTGCCTCCTTCTTTTATTTTATTACTGTGTTCTAGTAT
AATAGAAGGTGGGGCTGGTACGGGGTGAACAGTGTATCCTCCTCTGAGTGGGCCTATTGC
CCACGGTGGGGTATCTGTTGATTTAGTAATTTTTTCTCTTCACCTTGCTGGGATGTCATC
TATTTTAGGTGCTATTAATTTTATTACTACTATTTTTAACATACGATCTCCTGGAATAAC
TATGGAGCGACTAAATCTGTTTGTTTGATCAGTCCTAGTTACTGCATTTTTACTTTTATT
ATCACTTCCTGTTTTAGCGGGTGCTATTACTATGCTTTTAACTGATCGTAATTTCAATAC
TAGTTTTTTCGACCCTGCTGGAGGGGGGGATCCTATTTTGTATCAACATCTCTTC
>AMS:C.583692.001 [organism=Salinator tecta]
GACATTATATATAGTTTTCGGGGTTTGATGCGGGCTAGTAGGAACTGGGCTTTCTCTTCT
TATTCGATTTGAGCTGGGAACAGCTGGAGTTCTCATAGATGAGCATTTTTACAATGTTAT
TGTTACTGCTCATGCCTTTGTTATAATTTTTTTTATAGTTATACCTTTGATAATTGGGGG
ATTCGGAAATTGAATGGTTCCACTATTAATTGGGGCACCTGATATAAGTTTTCCTCGAAT
AAATAATATGAGATTTTGGTTACTGCCTCCTTCTTTTATTTTATTACTGTGTTCTAGTAT
AATAGAAGGTGGGGCTGGTACGGGGTGAACAGTGTATCCTCCTCTGAGTGGGCCTATTGC
CCACGGTGGGGTATCTGTTGATTTAGTAATTTTTTCTCTTCACCTTGCTGGGATGTCATC
TATTTTAGGTGCTATTAATTTTATTACTACTATTTTTAACATACGATCTCCTGGAATAAC
TATGGAGCGACTAAATCTGTTTGTTTGATCAGTCCTAGTTACTGCATTTTTACTTTTATT
ATCACTTCCTGTTTTAGCGGGTGCTATTACTATGCTTTTAACTGATCGTAATTTCAATAC
TAGTTTTTTCGACCCTGCTGGAGGGGGGGATCCTATTTTGTATCAGCATCTCTTC
>AMS:C.583661.001 [organism=Salinator rhamphidia]
AACACTATATATAGTATTTGGTGTGTGATGTGGTTTAGTGGGGACTGGACTTTCCCTACT
TATTCGATTCGAGCTTGGGACAGCTGGGGTGCTAATAGACGAACACTTTTATAATGTGAT
CGTTACTGCGCACGCTTTTGTAATGATTTTTTTTATAGTTATACCACTTATGATTGGGGG
ATTCGGTAATTGAATGGTGCCTTTGCTAATTGGGGCCCCAGACATGAGATTTCCCCGAAT
AAATAACATAAGATTTTGACTTTTACCTCCTTCTTTTATTTTACTGTTATGTTCTAGTAT
AATAGAAGGGGGGGCCGGTACAGGATGAACTGTTTACCCTCCTCTTAGAGGGCCGATTGC
TCATGGTGGAGTTTCTGTAGATTTAGTAATTTTTTCTCTCCACCTTGCAGGGATGTCGTC
TATTTTAGGTGCAATCAATTTCATCACAACAATTTTTAATATACGATCTCCTGGTATGAC
TATGGAACGCTTGAACTTGTTTGTTTGATCTGTGTTGGTAACTGCGTTCTTGCTTCTTTT
ATCTCTTCCTGTATTAGCAGGGGCGATTACTATGCTTCTTACTGATCGTAATTTTAATAC
TAGATTTTTCGATCCTGCTGGTGGGGGTGATCCTATTCTTTACCAACACCTTTTC
>AMS:C.583659.001 [organism=Salinator rhamphidia]
AACACTATATATAGTATTTGGTGTGTGATGTGGTTTAGTGGGGACTGGACTTTCCCTACT
TATTCGATTCGAGCTTGGGACAGCTGGGGTGCTAATAGACGAACACTTTTATAATGTGAT
CGTTACTGCGCACGCTTTTGTAATGATTTTTTTTATAGTTATACCACTTATGATTGGGGG
ATTTGGTAATTGAATGGTGCCTCTGCTAATTGGGGCCCCAGACATGAGGTTTCCCCGAAT
AAATAACATAAGATTTTGACTTTTACCTCCTTCTTTTATTTTACTGCTATGTTCTAGTAT
AATAGAAGGGGGGGCCGGTACAGGATGAACTGTTTACCCTCCTCTTAGAGGGCCGATTGC
TCATGGTGGAGTTTCTGTAGATTTAGTAATTTTTTCTCTCCACCTTGCAGGGATGTCGTC
TATTTTAGGTGCAATCAATTTCATTACAACAATTTTTAACATACGATCTCCTGGTATGAC
TATGGAACGTTTGAACTTGTTTGTTTGATCTGTGTTGGTAACTGCGTTCTTGCTTCTTTT
ATCTCTTCCTGTATTAGCAGGGGCGATTACTATGCTTCTTACTGATCGTAATTTTAATAC
TAGATTTTTCGATCCTGCTGGTGGGGGTGATCCTATTCTTTACCAACACCTTTTC
>AMS:C.583654.001 [organism=Salinator rhamphidia]
AACACTATATATAGTATTTGGTGTGTGATGTGGTTTAGTGGGGACCGGACTTTCCCTACT
TATTCGATTCGAGCTTGGGACAGCTGGGGTGCTAATAGACGAACACTTTTATAATGTGAT
CGTTACTGCGCATGCTTTTGTAATGATTTTTTTTATAGTTATACCTCTTATGATTGGGGG
ATTCGGTAATTGAATGGTGCCTCTGCTAATTGGGGCCCCAGACATGAGATTTCCCCGAAT
AAATAACATAAGATTTTGACTTTTACCTCCTTCTTTTATTTTACTGTTATGTTCTAGTAT
AATAGAGGGGGGTGCCGGCACAGGATGAACTGTTTATCCTCCTCTTAGAGGGCCGATTGC
TCATGGTGGAGTTTCTGTAGATTTAGTAATTTTTTCTCTCCACCTTGCAGGGATGTCGTC
TATTTTAGGTGCAATCAATTTCATTACAACAATTTTTAATATACGATCTCCTGGTATGAC
TATGGAACGTCTGAATTTGTTTGTTTGATCTGTGCTGGTAACTGCGTTCTTGCTTCTTTT
ATCTCTTCCTGTATTAGCAGGGGCGATTACTATGCTTCTTACTGATCGTAATTTTAACAC
TAGATTTTTCGATCCTGCTGGTGGGGGTGATCCTATTCTTTACCAACACCTTTTC
>AMS:C.583655.001 [organism=Salinator rhamphidia]
AACACTTTATATAGTATTTGGTGTGTGATGTGGTTTAGTGGGGACCGGACTTTCCCTACT
TATTCGATTCGAGCTTGGGACAGCTGGGGTGCTAATAGACGAACACTTTTATAATGTGAT
CGTTACTGCGCATGCTTTTGTAATGATTTTTTTTATAGTTATACCTCTTATGATTGGGGG
ATTCGGTAATTGAATGGTGCCTCTGCTAATTGGGGCCCCAGACATGAGATTTCCCCGAAT
AAATAACATAAGATTTTGACTTTTACCTCCTTCTTTTATTTTACTGTTATGTTCTAGTAT
AATAGAGGGGGGTGCCGGCACAGGATGAACTGTTTATCCTCCTCTTAGAGGGCCGATTGC
TCATGGTGGAGTTTCTGTAGATTTAGTAATTTTTTCTCTCCACCTTGCAGGGATGTCGTC
TATTTTAGGTGCAATCAATTTCATTACAACAATTTTTAATATACGATCTCCTGGTATGAC
TATGGAACGTCTGAATTTGTTTGTTTGATCTGTGCTGGTAACTGCGTTCTTGCTTCTTTT
ATCTCTTCCTGTATTAGCAGGGGCGATTACTATGCTTCTTACTGATCGTAATTTTAACAC
TAGATTTTTCGATCCTGCTGGTGGGGGTGATCCTATTCTTTACCAACACCTTTTC
>AMS:C.583656.001 [organism=Salinator rhamphidia]
AACACTATATATAGTATTTGGTGTGTGATGTGGTTTAGTGGGGACCGGACTTTCCCTACT
TATTCGATTCGAGCTTGGGACAGCTGGGGTGCTAATAGACGAACACTTTTATAATGTGAT
CGTTACTGCGCATGCTTTTGTAATGATTTTTTTTATAGTTATACCTCTTATGATTGGGGG
ATTCGGTAATTGAATGGTGCCTCTGCTAATTGGGGCCCCAGACATGAGATTTCCCCGAAT
AAATAACATAAGATTTTGACTTTTACCTCCTTCTTTTATTTTACTGTTATGTTCTAGTAT
AATAGAGGGGGGTGCCGGCACAGGATGAACTGTTTATCCTCCTCTTAGAGGGCCGATTGC
TCATGGTGGAGTTTCTGTAGATTTAGTAATTTTTTCTCTCCACCTTGCAGGGATGTCGTC
TATTTTAGGTGCAATCAATTTCATTACAACAATTTTTAATATACGATCTCCTGGTATGAC
TATGGAACGTCTGAATTTGTTTGTTTGATCTGTGCTGGTAACTGCGTTCTTGCTTCTTTT
ATCTCTTCCTGTATTAGCAGGGGCGATTACTATGCTTCTTACTGATCGTAATTTTAACAC
TAGATTTTTCGATCCTGCTGGTGGGGGTGATCCTATTCTTTACCAACACCTTTTC
>AMS:C.583663.001 [organism=Salinator fragilis]
AACATTATACATGGTCTTTGGAGTTTGATGTGGACTAGTTGGTACTGGTCTCTCCTTACT
TATTCGTTTCGAGCTTGGAACAGCGGGGGTTTTGATAGATGAACATTTTTATAATGTAAT
TGTCACTGCTCATGCTTTTGTAATAATTTTTTTTATGGTAATACCTCTTATAATTGGGGG
GTTTGGAAACTGAATGGTTCCTTTACTAATTGGGGCTCCTGATATAAGGTTCCCGCGGAT
AAATAATATAAGATTTTGATTACTTCCTCCTTCCTTTATTTTACTATTATGCTCAAGGAT
GATAGAAGGAGGGGCGGGAACAGGTTGAACCGTATATCCTCCCTTGAGAGGGCCTATTGC
CCATGGTGGGGTGTCTGTTGATTTAGTGATTTTTTCTCTTCATCTCGCAGGTATGTCATC
GATTTTGGGTGCCATTAATTTCATTACAACTATTTTTAACATACGGTCCCCAGGAATAAC
CATGGAGCGACTAAATTTATTTGTTTGGTCAGTTTTAGTTACGGCTTTTTTGCTTTTATT
ATCGCTTCCAGTGTTGGCAGGGGCTATTACTATACTTCTAACTGATCGTAATTTTAATAC
TAGCTTCTTTGATCCTGCTGGGGGAGGGGATCCTATTTTATACCAACATCTTTTC
>AMS:C.583662.001 [organism=Salinator fragilis]
-ACATTATACATGGTCTTTGGAGTTTGATGTGGACTAGTTGGAACTGGTCTCTCCTTACT
TATTCGTTTCGAGCTTGGAACAGCGGGGGTTTTGATAGATGAACATTTTTATAATGTAAT
TGTCACTGCTCATGCTTTTGTAATAATTTTTTTTATGGTTATACCTCTTATAATTGGGGG
GTTTGGAAACTGAATGGTTCCTTTGCTAATTGGGGCTCCTGATATAAGGTTCCCGCGGAT
AAATAATATAAGATTTTGATTACTTCCTCCTTCCTTTATTTTACTATTATGCTCAAGGAT
GATAGAAGGAGGGGCGGGAACAGGTTGAACCGTATATCCTCCCTTGAGAGGGCCTATTGC
CCATGGTGGGGTGTCTGTTGATTTAGTGATTTTTTCTCTTCATCTCGCAGGTATGTCGTC
TATTTTAGGTGCCATTAATTTTATTACAACTATTTTTAACATACGGTCCCCAGGAATAAC
CATGGAGCGACTAAATTTATTTGTTTGGTCAGTTTTAGTTACGGCTTTTTTGCTTTTATT
ATCGCTTCCAGTGTTGGCAGGGGCTATTACTATACTCCTAACTGATCGTAATTTTAATAC
TAGCTTCTTTGATCCTGCTGGGGGAGGGGATCCTATTTTATACCAACATCTTTTC
>AMS:C.583665.001 [organism=Salinator fragilis]
AACATTATACATGGTCTTTGGAGTTTGATGTGGACTAGTTGGTACTGGTCTCTCCTTACT
TATTCGTTTCGAGCTTGGAACAGCGGGGGTTTTGATAGATGAACATTTTTATAATGTAAT
TGTCACTGCTCATGCTTTTGTAATAATTTTTTTTATGGTTATACCTCTTATAATTGGGGG
GTTTGGAAACTGAATGGTTCCTTTACTAATTGGGGCTCCTGATATAAGGTTCCCGCGGAT
AAATAATATAAGATTTTGATTACTTCCTCCTTCCTTTATTTTACTATTATGCTCAAGGAT
GATAGAAGGAGGGGCGGGAACAGGTTGAACCGTATATCCTCCCTTGAGAGGGCCTATTGC
CCATGGTGGGGTGTCTGTTGATTTAGTGATTTTTTCTCTTCATCTCGCAGGTATGTCGTC
GATTTTGGGTGCCATTAATTTTATTACAACTATTTTTAACATACGGTCCCCAGGAATAAC
CATGGAGCGACTAAATTTATTTGTTTGGTCAGTTTTAGTTACGGCTTTTTTGCTTTTATT
ATCGCTTCCAGTGTTGGCAGGGGCTATTACTATACTTCTAACTGATCGTAATTTTAATAC
TAGCTTCTTTGATCCTGCTGGGGGAGGGGATCCTATTTTATACCAACATCTTTTC
>AMS:C.583680.001 [organism=Salinator fragilis]
AACATTATACATGGTCTTTGGAGTTTGATGTGGACTAGTTGGAACTGGTCTCTCCTTACT
TATTCGTTTCGAGCTTGGAACAGCGGGGGTTTTGATAGATGAACATTTTTATAATGTAAT
TGTCACTGCTCATGCTTTTGTAATAATTTTTTTTATGGTTATACCTCTTATAATTGGGGG
GTTTGGAAACTGAATGGTTCCTTTACTAATTGGGGCTCCTGATATAAGGTTCCCGCGGAT
AAATAATATAAGATTTTGATTACTTCCTCCTTCCTTTATTTTACTATTATGCTCAAGGAT
GATAGAAGGAGGGGCGGGAACAGGTTGAACCGTATATCCTCCCTTGAGAGGGCCTATTGC
CCATGGTGGGGTGTCTGTTGATTTAGTGATTTTTTCTCTTCATCTCGCAGGTATGTCGTC
GATTTTGGGTGCCATTAATTTTATTACAACTATTTTTAACATACGGTCCCCAGGAATAAC
CATGGAGCGACTAAATTTATTTGTTTGGTCAGTTTTAGTTACGGCTTTTTTGCTTTTATT
ATCGCTTCCAGTGTTGGCAGGGGCTATTACTATACTTCTAACTGATCGTAATTTTAATAC
TAGCTTCTTTGATCCTGCTGGGGGAGGGGATCCTATTTTATACCAACATCTTTTC
>AMS:C.583681.001[organism=Salinator fragilis]
AACATTATACATGGTCTTTGGAGTTTGATGTGGACTAGTTGGAACTGGTCTCTCCTTACT
TATTCGTTTCGAGCTTGGAACAGCGGGGGTTTTGATAGATGAACATTTTTATAATGTAAT
TGTCACTGCTCATGCTTTTGTAATAATTTTTTTTATGGTTATACCTCTTATAATTGGGGG
GTTTGGAAACTGAATGGTTCCTTTACTAATTGGGGCTCCTGATATAAGGTTCCCGCGGAT
AAATAATATAAGATTTTGATTACTTCCTCCTTCCTTTATTTTACTATTATGCTCAAGGAT
GATAGAAGGAGGGGCGGGAACAGGTTGAACCGTATATCCTCCCTTGAGAGGGCCTATTGC
CCATGGTGGGGTGTCTGTTGATTTAGTGATTTTTTCTCTTCATCTCGCAGGTATGTCGTC
GATTTTGGGTGCCATTAATTTTATTACAACTATTTTTAACATACGGTCCCCAGGAATAAC
CATGGAGCGACTAAATTTATTTGTTTGGTCAGTTTTAGTTACGGCTTTTTTGCTTTTATT
ATCGCTTCCAGTGTTGGCAGGGGCTATTACTATACTTCTAACTGATCGTAATTTTAATAC
TAGCTTCTTTGATCCTGCTGGGGGAGGGGATCCTATTTTATACCAACATCTTTTC
>AMS:C.583682.001 [organism=Salinator fragilis]
AACATTATACATGGTCTTTGGAGTTTGATGTGGACTAGTTGGAACTGGTCTCTCCTTACT
TATTCGTTTCGAGCTTGGAACAGCGGGGGTTTTGATAGATGAACATTTTTATAATGTAAT
TGTCACTGCTCATGCTTTTGTAATAATTTTTTTTATGGTTATACCTCTTATAATTGGGGG
GTTTGGAAACTGAATGGTTCCTTTACTAATTGGGGCTCCTGATATAAGGTTCCCGCGGAT
AAATAATATAAGATTTTGATTACTTCCTCCTTCCTTTATTTTACTATTATGCTCAAGGAT
AATAGAAGGAGGGGCGGGAACAGGTTGAACCGTATATCCTCCCTTGAGAGGGCCTATTGC
CCATGGTGGGGTGTCTGTTGATTTAGTGATTTTTTCTCTTCATCTCGCAGGTATGTCGTC
GATTTTGGGTGCCATTAATTTTATTACAACTATTTTTAACATACGGTCCCCAGGAATAAC
CATGGAGCGACTAAATTTATTTGTTTGGTCAGTTTTAGTTACGGCTTTTTTGCTTTTATT
ATCGCTTCCAGTGTTGGCAGGGGCTATTACTATACTTCTAACTGATCGTAATTTTAATAC
TAGCTTCTTTGATCCTGCTGGGGGAGGGGATCCTATTTTATACCAACATCTTTTC
>AMS:C.583688.001 [organism=Salinator fragilis]
AACATTATACATGGTCTTTGGAGTTTGATGTGGACTAGTTGGAACTGGTCTCTCCTTACT
TATTCGTTTCGAGCTTGGAACAGCGGGGGTTTTGATAGATGAACATTTTTATAATGTAAT
TGTCACTGCTCATGCTTTTGTAATAATTTTTTTTATGGTTATACCTCTTATAATTGGGGG
GTTTGGAAACTGAATGGTTCCTTTACTAATTGGGGCTCCTGATATAAGGTTCCCGCGGAT
AAATAATATAAGATTTTGATTACTTCCTCCTTCCTTTATTTTACTATTATGCTCAAGGAT
GATAGAAGGAGGGGCGGGAACAGGATGAACCGTATATCCTCCCTTGAGAGGGCCTATTGC
CCATGGTGGGGTGTCTGTTGATTTAGTGATTTTTTCTCTTCATCTCGCAGGTATGTCGTC
GATTTTGGGTGCCATTAATTTTATTACAACTATTTTTAACATACGGTCCCCAGGAATAAC
CATGGAGCGACTAAATTTATTTGTTTGGTCAGTTTTAGTTACGGCTTTTTTGCTTTTATT
ATCGCTTCCAGTGTTGGCAGGGGCTATTACTATACTTCTAACTGATCGTAATTTTAATAC
TAGCTTCT-----------------------------------------------
>AMS:C.583664.001 [organism=Salinator fragilis]
AACATTATACATGGTCTTTGGAGTTTGATGTGGACTAGTTGGAACTGGTCTCTCCTTACT
TATTCGTTTCGAGCTTGGAACAGCGGGGGTTTTGATAGATGAACATTTTTATAATGTAAT
TGTCACTGCTCATGCTTTTGTAATAATTTTTTTTATGGTTATACCTCTTATAATTGGGGG
GTTTGGAAACTGAATGGTTCCTTTACTAATTGGGGCTCCTGATATAAGGTTCCCGCGGAT
AAATAATATAAGATTTTGATTACTTCCTCCTTCCTTTATTTTACTATTGTGCTCAAGGAT
GATAGAAGGAGGGGCGGGAACAGGTTGAACCGTATATCCTCCCTTGAGAGGGCCTATTGC
CCATGGTGGGGTGTCTGTTGATTTAGTGATTTTTTCTCTTCATCTCGCAGGTATGTCGTC
GATTTTGGGTGCCATTAATTTTATTACAACTATTTTTAACATACGGTCCCCAGGAATAAC
CATGGAGCGACTAAATTTATTTGTTTGGTCAGTTTTAGTTACGGCTTTTTTGCTTTTATT
ATCGCTTCCAGTGTTGGCAGGGGCTATTACTATACTTCTAACTGATCGTAATTTTAATAC
TAGCTTCTTTGATCCTGCTGGGGGAGGGGATCCTATTTTATACCAACATCTTTTC
>AMS:C.583675.001 [organism=Salinator fragilis]
AACATTATACATGGTCTTTGGAGTTTGATGTGGACTAGTTGGAACTGGTCTCTCCTTACT
TATTCGTTTTGAGCTTGGAACAGCGGGGGTTTTGATAGATGAACATTTTTATAATGTAAT
TGTCACTGCTCATGCTTTTGTAATAATTTTTTTTATGGTTATACCTCTTATAATTGGGGG
GTTTGGAAACTGAATGGTTCCTTTATTAATTGGGGCTCCTGATATAAGGTTCCCGCGGAT
AAATAATATAAGATTTTGACTACTTCCTCCTTCCTTTATTTTACTATTATGCTCAAGGAT
GATAGAAGGAGGGGCGGGAACAGGTTGAACCGTATATCCTCCCTTGAGAGGGCCTATTGC
CCATGGTGGGGTGTCTGTTGATTTAGTGATTTTTTCTCTTCATCTCGCAGGTATGTCGTC
GATTTTGGGTGCCATTAATTTTATTACAACTATTTTTAACATACGGTCCCCAGGAATAAC
CATGGAGCGATTAAATTTATTTGTTTGGTCAGTTTTAGTTACGGCTTTTTTGCTTTTATT
ATCGCTTCCAGTGTTGGCAGGGGCTATTACTATACTTCTAACTGATCGTAATTTTAATAC
TAGCTTCTTTGACCCTGCTGGGGGAGGGGATCCTATTTTATACCAACATCTTTTC
>AMS:C.583676.001 [organism=Salinator fragilis]
AACATTATACATGGTCTTTGGAGTTTGATGTGGACTAGTTGGAACTGGTCTCTCCTTACT
TATTCGTTTTGAGCTTGGAACAGCGGGGGTTTTGATAGATGAACATTTTTATAATGTAAT
TGTCACTGCTCATGCTTTTGTAATAATTTTTTTTATGGTTATACCTCTTATAATTGGGGG
GTTTGGAAACTGAATGGTTCCTTTACTAATTGGGGCTCCTGATATAAGGTTCCCGCGGAT
AAATAATATAAGATTTTGACTACTTCCTCCTTCCTTTATTTTACTATTATGCTCAAGGAT
GATAGAAGGAGGGGCGGGAACAGGTTGAACCGTATATCCTCCCTTGAGAGGGCCTATTGC
CCATGGTGGGGTGTCTGTTGATTTAGTGATTTTTTCTCTTCATCTCGCAGGTATGTCGTC
GATTTTGGGTGCCATTAATTTTATTACAACTATTTTTAACATACGGTCCCCAGGAATAAC
CATGGAGCGATTAAATTTATTTGTTTGGTCAGTTTTAGTTACGGCTTTTTTGCTTTTATT
ATCGCTTCCAGTGTTGGCAGGGGCTATTACTATACTTCTAACTGATCGTAATTTTAATAC
TAGCTTCTTTGATCCTGCTGGGGGAGGGGATCCTATTTTATACCAACATCTTTTC
>AMS:C.583677.001 [organism=Salinator fragilis]
AACATTATACATGGTCTTTGGAGTTTGATGTGGACTAGTTGGAACTGGTCTCTCCTTACT
TATTCGTTTTGAGCTTGGAACAGCGGGGGTTTTGATAGATGAACATTTTTATAATGTAAT
TGTCACTGCTCACGCTTTTGTAATAATTTTTTTTATGGTTATACCTCTTATAATTGGGGG
GTTTGGAAACTGAATGGTTCCTTTACTAATTGGGGCTCCTGATATAAGGTTCCCGCGGAT
AAATAATATAAGATTTTGACTACTTCCTCCTTCCTTTATTTTACTATTATGCTCAAGGAT
GATAGAAGGAGGGGCGGGAACAGGTTGAACCGTATATCCTCCCTTGAGAGGGCCTATTGC
CCATGGTGGGGTGTCTGTTGATTTAGTGATTTTTTCTCTTCATCTCGCAGGTATGTCGTC
GATTTTGGGTGCCATTAATTTTATTACAACTATTTTTAACATACGGTCCCCAGGAATAAC
CATGGAGCGATTAAATTTATTTGTTTGGTCAGTTTTAGTTACGGCTTTTTTGCTTTTATT
ATCGCTTCCAGTGTTGGCAGGGGCTATTACTATACTTCTAACTGATCGTAATTTTAATAC
TAGCTTCTTTGATCCTGCTGGGGGAGGGGATCCTATTTTATACCAACATCTTTTC
>AMS:C.583672.001 [organism=Salinator fragilis]
----TTATACATGGTCTTTGGAGTTTGATGTGGACTAGTTGGAACTGGTCTCTCCTTACT
TATTCGTTTTGAGCTTGGAACAGCGGGGGTTTTGATAGATGAACATTTTTATAATGTAAT
TGTCACTGCTCATGCTTTTGTAATAATTTTTTTTATGGTTATACCTCTTATAATTGGGGG
GTTTGGAAACTGAATGGTTCCTTTACTAATTGGGGCTCCTGATATAAGGTTCCCGCGGAT
AAATAATATAAGATTTTGACTACTTCCTCCTTCCTTTATTTTACTATTATGCTCAAGGAT
GATAGAAGGAGGGGCGGGAACAGGTTGAACCGTATATCCTCCTTTGAGAGGGCCTATTGC
CCATGGTGGGGTGTCTGTTGATTTAGTGATTTTTTCTCTTCATCTCGCAGGTATGTCGTC
GATTTTGGGTGCCATTAATTTTATTACAACTATTTTTAACATACGGTCCCCAGGAATAAC
CATGGAGCGATTAAATTTATTNGTTTGGTCAGTTTTAGTTACGGCTTTTTTGCTTTTATT
ATCGCTTCCAGTGTTGGCAGGGGCTATTAC------------------------------
-------------------------------------------------------
>AMS:C.583667.001 [organism=Salinator fragilis]
AACATTATACATGGTCTTTGGAGTTTGATGTGGACTAGTTGGAACTGGTCTCTCCTTACT
TATTCGTTTTGAGCTTGGAACAGCGGGGGTTTTGATAGATGAACATTTTTATAATGTAAT
TGTCACTGCTCATGCTTTTGTAATAATTTTTTTTATGGTTATACCTCTTATAATTGGGGG
GTTTGGAAACTGAATGGTTCCTTTACTAATTGGGGCTCCTGATATAAGGTTCCCGCGGAT
AAATAATATAAGATTTTGACTACTTCCTCCTTCCTTTATTTTATTATTATGCTCTAGGAT
GATAGAAGGAGGGGCGGGAACAGGTTGAACCGTATATCCTCCCTTGAGAGGGCCTATTGC
CCATGGTGGGGTGTCTGTTGATTTAGTGATTTTTTCTCTTCATCTCGCAGGTATGTCGTC
GATTTTGGGTGCCATTAATTTTATTACAACTATTTTTAACATACGGTCCCCAGGAATAAC
CATGGAGCGATTAAATTTATTTGTTTGGTCAGTTTTAGTTACGGCTTTTTTGCTTTTATT
ATCGCTTCCAGTGTTGGCAGGGGCTATTACTATACTTCTAACTGATCGTAATTTTAATAC
TAGCTTCTTTGATCCTGCTGGAGGAGGGGATCCTATTTTATACCAACATCTTTTC
>AMS:C.583679.001 [organism=Salinator fragilis]
AACATTATACATGGTCTTTGGAGTTTGATGTGGACTAGTTGGAACTGGTCTCTCCTTACT
TATTCGTTTTGAGCTTGGAACAGCGGGGGTTTTGATAGATGAACATTTTTATAATGTAAT
TGTCACTGCTCATGCTTTTGTAATAATTTTTTTTATGGTTATACCTCTTATAATTGGGGG
GTTTGGAAACTGAATGGTTCCTTTACTAATTGGGGCTCCTGATATAAGGTTCCCGCGGAT
AAATAATATAAGATTTTGACTACTTCCTCCTTCCTTTATTTTACTATTATGCTCAAGGAT
GATAGAAGGAGGGGCGGGAACAGGTTGAACCGTATATCCTCCCTTGAGAGGGCCTATTGC
CCATGGTGGGGTGTCTGTTGATTTAGTGATTTTTTCTCTTCATCTCGCAGGTATGTCGTC
GATTTTGGGTGCCATTAATTTTATTACAACTATTTTTAACATACGGTCCCCAGGAATAAC
CATGGAGCGATTAAATTTATTTGTTTGGTCAGTTTTAGTTACGGCTTTTTTGCTTTTATT
ATCGCTTCCAGTGTTGGCAGGGGCTATTACTATACTTCTAACTGATCGTAATTTTAATAC
TAGCTTCTTTGATCCTGCTGGGGGAGGGGATCCTATTTTATACCAACATCTTTTC
>AMS:C.583689.001 [organism=Salinator fragilis]
AACATTATACATGGTCTTTGGAGTTTGATGTGGACTAGTTGGAACTGGTCTCTCCTTACT
TATTCGTTTTGAGCTTGGAACAGCGGGGGTTTTGATAGATGAACATTTTTATAATGTAAT
TGTCACTGCTCATGCTTTTGTAATAATTTTTTTTATGGTTATACCTCTTATAATTGGGGG
GTTTGGAAACTGAATGGTTCCTTTACTAATTGGGGCTCCTGATATAAGGTTCCCGCGGAT
AAATAATATAAGATTTTGACTACTTCCTCCTTCCTTTATTTTACTATTATGCTCAAGGAT
GATAGAAGGAGGGGCGGGAACAGGTTGAACCGTATATCCTCCCTTGAGAGGGCCTATTGC
CCATGGTGGGGTGTCTGTTGATTTAGTGATTTTTTCTCTTCATCTCGCAGGTATGTCGTC
GATTTTGGGTGCCATTAATTTTATTACAACTATTTTTAACATACGGTCCCCAGGAATAAC
CATGGAGCGATTAAATTTATTTGTTTGGTCAGTTTTAGTTACGGCTTTTTTGCTTTTATT
ATCGCTTCCAGTGTTGGCAGGGGCTATTACTATACTTCTAACTGATCGTAATTTTAATAC
TAGCTTCTTTGATCCTGCTGGGGGAGGGGATCCTATTTTATACCAACATCTTTTC
>AMS:C.583671.001 [organism= Phallomedusa solida]
TACTTTATATATAGTTTTCGGTGTATGATGTGGTTTAGTAGGAACTGGCTTGTCGTTACT
AATTCGATTTGAATTAGGGACTGCTGGAGTCTTAATAGACGAGCATTTTTATAATGTTAT
TGTTACTGCCCACGCTTTTGTAATAATTTTTTTTATAGTAATGCCATTAATAATTGGAGG
TTTTGGAAATTGAATAGTCCCGCTGTTAATCGGGGCTCCTGACATAAGTTTTCCTCGAAT
GAATAACATAAGTTTTTGGTTATTACCTCCTTCTTTTATTTTACTTTTGTGTTCAAGTAT
AATAGAGGGTGGGGCTGGTACTGGTTGAACAGTATACCCACCCTTAAGGGGGCCTATCGC
ACATGGTGGAGTTTCTGTAGATTTAGTGATTTTTTCATTACATCTTGCAGGGATGTCATC
TATTCTTGGTGCTATTAATTTTATTACAACTATTTTTAATATGCGATCTCCGGGTATAAC
GATGGAACGGTTAAACTTATTTGTTTGGTCTGTTCTTGTTACTGCATTTCTTCTACTGCT
TTCATTGCCTGTATTGGCTGGAGCTATTACAATGCTTCTTACTGATCGTAATTTTAATAC
AAGGTTCTTTGATCCTGCTGGTGGTGGAGATCCTATTTTATATCAACACCTATTC
>AMS:C.583658.001 [organism=Phallomedusa solida]
-----------TAGTTTTCGGTGTGTGATGTGGTTTAGTAGGAACTGGTTTGTCGTTACT
AATTCGATTTGAGTTAGGGACTGCTGGAGTCTTAATAGACGAGCATTTTTATAATGTTAT
TGTTACTGCCCACGCTTTTGTAATAATTTTTTTTATAGTAATACCATTAATAATTGGGGG
TTTTGGAAATTGAATAGTTCCGCTRTTAATTGGGGCTCCTGANATAAGCTTTCCTCGAAT
GAATAANATAAGATTTTGGCTAYTRCCTCCCTCTTTTATTCTACTCTTGTGCTCAAGTAT
AATAGAGGGTGGAGCTGGTACTGGTTGAACAGTATATCCACCTTTAAGGGGGCCTATCGC
ACATGGTGGAGTCTCTGTAGATTTAGTGATTTTTTCATTACATCTTGCAGGGATGTCATC
TATTCTTGGTGCTATTAATTTTATTACAACTATTTTTAATATGCGATCTCCGGGTATAAC
GATGGAACGATTAAACTTATTTGTTTGATCCGTTCTTGTTACTGCGTTTCTTTTATTGCT
TTCATTGCCGGTATTGGCAGGAGCTATTACAATGCTTCTTACTGATCGTAATTTTAATAC
AAGATTCTTCGATCCTGCAGGTGGTGGAGATCCTATTTTATATCAACACTTATCT
>GU331961_Sal_sp
----------------------------------TTAGTGGGGACTGGACTTTCCCTACT
TATTCGATTCGAGCTTGGGACAGCTGGGGTGCTAATAGACGAACACTTTTATAATGTGAT
TGTTACTGCGCATGCTTTTGTAATGATTTTTTTTATAGTTATACCTCTTATGATTGGGGG
ATTCGGTAATTGAATGGTGCCTCTGCTAATTGGGGCCCCAGACATGAGATTTCCCCGAAT
AAATAACATAAGATTTTGACTTTTACCTCCTTCTTTTATTTTACTGTTATGTTCTAGTAT
AATAGAGGGGGGTGCCGGCACAGGATGAACTGTTTATCCTCCTCTTAGAGGGCCGATTGC
TCATGGTGGAGTTTCTGTAGATTTAGTAATTTTTTCTCTCCACCTTGCAGGGATGTCGTC
TATTTTAGGTGCAATCAATTTCATTACAACAATTTTTAATATACGATCTCCTGGTATGAC
TATGGAACGTCTGAATTTGTTTGTTTGATCTGTGCTGGTAACTGCGTTCTTGCTTCTTTT
ATCTCTTCCTGTATTAGCAGGGGCGATTACTATGCTTCTTACTGATCGTAATTTTAACAC
TAGATTTTTCGATCCTGCTGGTGGGGGTGATCCTATTCTTTACCAACACCTTTTC
>HQ660003_rhamphidia
-------------------------TGATGTGGTTTAGTGGGGACCGGACTTTCCCTACT
TATTCGATTCGAGCTTGGGACAGCTGGGGTGCTAATAGACGAACACTTTTATAATGTGAT
CGTTACTGCGCATGCTTTTGTAATGATTTTTTTTATAGTTATACCTCTTATGATTGGGGG
ATTCGGTAATTGAATGGTGCCTCTGCTAATTGGGGCCCCAGACATGAGATTTCCCCGAAT
AAATAATATAAGATTTTGACTTTTACCTCCTTCTTTTATTTTACTGTTATGTTCTAGTAT
AATAGAGGGGGGTGCCGGGACAGGATGAACTGTTTATCCTCCTCTTAGGGGGCCGATTGC
TCATGGTGGAGTTTCTGTAGATTTAGTAATTTTTTCTCTCCACCTTGCAGGGATGTCGTC
TATTTTAGGTGCAATCAATTTCATTACAACAATTTTTAATATACGATCTCCTGGTATGAC
TATGGAACGTCTGAATTTGTTTGTTTGATCTGTGCTGGTAACTGCGTTCTTGCTTCTTTT
ATCTCTTCCTGTATTAGCAGGGGCGATTACTATGCTTCTTACTGATCGTAATTTTAACAC
TAGATTTTT----------------------------------------------
>JF439218_tecta
---------------TTTCGGGGTTTGATGCGGGCTAGTAGGAACTGGGCTCTCTCTTCT
TATTCGATTTGAGTTGGGGACAGCTGGAGTTCTCATAGATGAGCATTTTTACAATGTTAT
TGTTACTGCTCATGCCTTTGTTATAATTTTTTTTATAGTTATACCTTTGATAATTGGGGG
ATTCGGAAATTGAATGGTTCCACTATTAATTGGGGCTCCTGATATAAGTTTTCCTCGAAT
AAATAATATGAGATTTTGGTTACTGCCTCCTTCTTTTATTTTATTACTGTGTTCTAGTAT
AATAGAAGGTGGGGCTGGTACAGGGTGAACAGTGTATCCTCCTCTGAGTGGGCCTATTGC
CCACGGTGGGGTATCTGTTGATTTAGTAATTTTTTCTCTCCACCTTGCTGGGATGTCATC
TATTTTAGGTGCCATTAATTTTATTACTACTATTTTTAATATACGATCTCCTGGAATAAC
TATGGAGCGGCTAAATTTGTTTGTTTGATCAGTTTTAGTTACTGCATTTTTACTTTTATT
ATCACTTCCTGTTTTAGCGGGTGCTATTACTATGCTTTTAACTGATCGTAATTTCAATAC
TAGTTTTTTCGACCCTGCTGGAGGGGGAGATCCTATTTTGTATCAACATCTCTTC
>JN620539
AACACTATATATAGTATTTGGTGTGTGATGTGGTTTAGTGGGGACCGGACTTTCCCTACT
TATTCGATTCGAGCTTGGGACAGCTGGGGTGCTAATAGACGAACACTTTTATAATGTGAT
CGTTACTGCGCATGCTTTTGTAATGATTTTTTTTATAGTTATACCTCTTATGATTGGGGG
ATTCGGTAATTGAATGGTGCCTCTGCTAATTGGGGCCCCAGACATGAGATTTCCCCGAAT
AAATAACATAAGATTTTGACTTTTACCTCCTTCTTTTATTTTACTGTTATGTTCTAGTAT
AATAGAGGGGGGTGCCGGCACAGGATGAACTGTTTATCCTCCTCTTAGAGGGCCGATTGC
TCATGGTGGAGTTTCTGTAGATTTAGTAATTTTTTCTCTCCACCTTGCAGGGATGTCGTC
TATTTTAGGTGCAATCAATTTCATTACAACAATTTTTAATATACGATCTCCTGGTATGAC
TATGGAACGTCTGAATTTGTTTGTTTGATCTGTGCTGGTAACTGCGTTCTTGCTTCTTTT
ATCTCTTCCTGTATTAGCAGGGGCGATTACTATGCTTCTTACTGATCGTAATTTTAACAC
TAGATTTTTCGATCCTGCTGGTGGGGGTGATCCTATTCTTTACCAACACCTTTTC
>JQ228475_rosacea
AACTTTATATATAGTTTTCGGTGTATGGTGTGGGTTAGTGGGGACAGGATTGTCTTTACT
TATTCGTTTTGAATTAGGAACGGCAGGAGTATTAATGGATGAGCATTTTTATAATGTGAT
TGTTACTGCTCACGCCTTCGTGATGATTTTTTTCATAGTAATACCTTTAATAATTGGGGG
TTTTGGTAATTGAATGGTGCCACTATTAATCGGGGCTCCTGATATGAGTTTTCCTCGGAT
AAATAATATGAGTTTTTGACTTCTTCCTCCGTCCTTTATTTTATTGTTATGTTCAAGTAT
AATAGAAGGAGGGGCAGGAACTGGGTGAACAGTTTACCCTCCACTGAGAGGGCCTATTGC
TCACGGGGGTGTCTCTGTTGATTTGGTAATTTTTTCCTTACATTTAGCAGGTATGTCGTC
TATTTTAGGTGCAATTAATTTTATTACTACTATTTTTAATATGCGCTCTCCTGGAATGAC
TATGGAGCGATTGAACTTGTTTGTGTGATCAGTACTGGTAACTGCTTTTCTTCTTTTGTT
GTCCCTTCCTGTATTAGCGGGGGCTATTACTATGTTATTAACTGATCGTAACTTCAATAC
GAGTTTCTTTGATCCTGCGGGTGGTGGAGATCCTATTCTTTACCAACATTTATTT
>JQ228476_rosacea
AACTTTATATATAGTTTTCGGTGTATGGTGTGGATTAGTGGGGACAGGCTTGTCTTTACT
TATTCGTTTTGAACTAGGAACGGCAGGAGTATTAATGGATGAGCATTTTTATAATGTGAT
TGTTACTGCTCACGCCTTCGTGATGATTTTTTTCATAGTAATACCTTTAATAATTGGGGG
TTTTGGTAATTGAATGGTGCCACTATTAATCGGGGCTCCTGACATGAGTTTTCCCCGGAT
AAATAATATGAGTTTTTGACTTCTTCCTCCGTCTTTTATTTTATTGTTATGTTCAAGTAT
AATAGAAGGAGGGGCAGGAACTGGGTGAACAGTTTACCCTCCACTGAGAGGGCCTATTGC
TCACGGGGGTGTCTCTGTTGATTTGGTAATTTTTTCCTTACATTTAGCAGGTATGTCGTC
TATTTTAGGTGCAATTAATTTTATTACTACTATTTTTAATATGCGCTCTCCTGGAATGAC
TATGGAGCGATTGAACTTGTTTGTGTGATCAGTACTGGTAACTGCTTTTCTTCTTTTGTT
GTCCCTTCCTGTATTAGCGGGGGCTATTACTATGTTATTAACTGATCGTAACTTCAATAC
GAGTTTCTTTGATCCTGCGGGTGGTGGAGACCCTATCCTTTACCAACATTTATTT
>JQ228487_rhamphidia
----------------TTTGGTGTGTGATGTGGTTTAGTGGGGACCGGACTTTCCCTACT
TATTCGATTCGAGCTTGGGACAGCTGGGGTGCTAATAGACGAACACTTTTATAATGTGAT
CGTTACTGCGCATGCTTTTGTAATGATTTTTTTTATAGTTATACCTCTTATGATTGGGGG
ATTCGGTAATTGAATGGTGCCTCTGCTAATTGGGGCCCCAGACATGAGATTTCCCCGAAT
AAATAACATAAGATTTTGACTTTTACCTCCTTCTTTTATTTTACTGTTATGTTCTAGTAT
AATAGAGGGGGGTGCCGGCACAGGATGAACTGTTTATCCTCCTCTTAGAGGGCCGATTGC
TCATGGTGGAGTTTCTGTAGATTTAGTAATTTTTTCTCTCCACCTTGCAGGGATGTCGTC
TATTTTAGGTGCAATCAATTTCATTACAACAATTTTTAATATACGATCTCCTGGTATGAC
TATGGAACGTCTGAATTTGTTTGTTTGATCTGTGCTGGTAACTGCGTTCTTGCTTCTTTT
ATCTCTTCCTGTATTAGCAGGGGCGATTACTATGCTTCTTACTGATCGTAATTTTAACAC
TAGATTTTTCGATCCTGCTGGTGGGGGTGATCCTATTCTTTACCAACACCTTTTC
>JQ228488_fragilis
----------------TTTGGAGTTTGATGTGGACTAGTTGGAACTGGTCTCTCCTTACT
TATTCGTTTCGAGCTTGGAACAGCGGGGGTTTTGATAGATGAACATTTTTATAATGTAAT
TGTCACTGCTCATGCTTTTGTAATAATTTTTTTTATGGTTATACCTCTTATAATTGGGGG
GTTTGGAAACTGAATGGTTCCTTTACTAATTGGGGCTCCTGATATAAGGTTCCCGCGGAT
AAATAATATAAGATTTTGATTACTTCCTCCTTCCTTTATTTTACTATTATGCTCAAGGAT
AATAGAAGGAGGGGCGGGAACCGGTTGAACCGTATATCCTCCCTTGAGAGGGCCTATTGC
CCATGGTGGGGTGTCTGTTGATTTAGTGATTTTTTCTCTTCATCTCGCAGGTATGTCATC
GATTTTGGGTGCCATTAATTTTATTACAACTATTTTTAACATACGGTCCCCAGGAATAAC
CATGGAGCGACTAAATTTATTTGTTTGGTCAGTTTTAGTTACGGCTTTTTTGCTTTTATT
ATCGCTTCCAGTGTTGGCAGGGGCTATTACTATACTTCTAACTGATCGAAATTTTAATAC
TAGCTTCTTTGATCCTGCTGGGGGAGGGGATCCTATTTTATACCAACATCTTTTC
>JQ228489_fragilis
----------------TTTGGAGTTTGATGTGGACTAGTTGGAACTGGTCTCTCCTTACT
TATTCGTTTTGAGCTTGGAACAGCGGGGGTTTTGATAGATGAACATTTTTATAATGTAAT
TGTCACTGCTCATGCTTTTGTAATAATTTTTTTTATGGTTATACCTCTTATAATTGGGGG
GTTTGGAAACTGAATGGTTCCTTTACTAATTGGGGCTCCTGATATAAGGTTCCCGCGGAT
AAATAATATAAGATTTTGACTACTTCCTCCTTCCTTTATTTTACTATTATGCTCAAGGAT
GATAGAAGGAGGGGCGGGAACAGGTTGAACCGTATATCCTCCCTTGAGAGGGCCTATTGC
CCATGGTGGGGTGTCTGTTGATTTAGTGATTTTTTCTCTTCATCTCGCAGGTATGTCGTC
GATTTTGGGTGCCATTAATTTTATTACAACTATTTTTAACATACGGTCCCCAGGAATAAC
CATGGAGCGATTAAATTTATTTGTTTGGTCAGTTTTAGTTACGGCTTTTTTGCTTTTACT
ATCGCTTCCAGTGTTGGCAGGGGCTATTACTATACTTCTAACTGATCGTAATTTTAATAC
TAGCTTCTTTGATCCTGCTGGGGGAGGGGATCCTATTTTATACCAACATCTT---
>JX680976_tecta_is_01_24_07_T2
AACACTATATATAGTATTTGGTGTGTGATGTGGTTTAGTGGGGACTGGACTTTCCCTACT
TATTCGATTCGAGCTTGGGACAGCTGGGGTGCTAATAGACGAACACTTTTATAATGTGAT
CGTTACTGCGCACGCTTTTGTAATGATTTTTTTTATAGTTATACCACTTATGATTGGGGG
ATTCGGTAATTGAATGGTGCCTTTGCTAATTGGGGCCCCAGACATGAGATTTCCCCGAAT
AAATAACATAAGATTTTGACTTTTACCTCCTTCTTTTATTTTACTGCTATGTTCTAGTAT
AATAGAAGGGGGGGCCGGTACAGGATGAACTGTTTACCCTCCTCTTAGAGGGCCGATTGC
TCATGGTGGAGTTTCTGTAGATTTAGTAATTTTTTCTCTCCACCTTGCAGGGATGTCGTC
TATTTTAGGTGCAATCAATTTCATTACAACAATTTTTAATATACGATCTCCTGGTATGAC
TATGGAACGTTTGAACTTGTTTGTTTGATCTGTGTTGGTAACTGCGTTCTTGCTTCTTTT
ATCTCTTCCTGTATTAGCAGGGGCGATTACTATGCTTCTTACTGATCGTAATTTTAATAC
TAGATTTTTCGATCCTGCTGG----------------------------------
