# Supplementary material for: Genetic assessment of the variation and distribution of the species of Salinator (Panpulmonata: Amphibolidae) in south-eastern Australia
Source: Biodivers Data J. 2020 Oct 29;8:e54724. doi: 10.3897/BDJ.8.e54724 (PMC7644653; doi:10.3897/BDJ.8.e54724)
Supplement: Supplementary material 2 — 28SA_aligned_names.fas [file bdj-08-e54724-s002.fas]

>C.583693.001 [organism=S. tecta]
GCCTGAGTAGAACGAAGCCAGAGGAAACTCTGGTGGAAGTCCGTAGCGATTCTGACGTGC
AAATCGATCGTCAAACTTGGGTATAGGGGCGAAAGACTAATCGAACCATCTAGTAGCTGG
TTCCCTCCGAAGTTTCCCTCAGGATAGCTGGCGCTCGATCGCAGTTTTATCCGGTAAAGC
GAATGATTAGAGGTCTTGGGGACGAAACGACCTCAACCTATTCTCAAACTTTAAATGGGT
AAGAAGCTCGCCTCGCTCGATTGGAGGCGGGCCGACCC-TCGAATGCGTGTGCCAAGTGG
GCCACTTTTGGTAAGCAGAACTGGCGCTGTGGGATGAACCAAACGCCCGGTTAAGGTGCC
AAAGGCTGACGCTCATCAGACACCATAAAAGGTGTTGGTTGATCTAGACAGCAGGACGGT
GGCCATGGAAGTCGGAATCCGCTAAGGAGTGTGTAACAACTCACCTGCCGAAT
>C.583686.001 [organism=S. fragilis]
GCCTGAGTAGAACGAAGCCAGAGGAAACTCTGGTGGAAGTCCGTAGCGATTCTGACGTGC
AAATCGATCGTCAAACTTGGGTATAGGGGCGAAAGACTAATCGAACCATCTAGTAGCTGG
TTCCCTCCGAAGTTTCCCTCAGGATAGCTGGCGCTCGATCGCAGTTTTATCCGGTAAAGC
GAATGATTAGAGGTCTTGGGGACGAAACGACCTCAACCTATTCTCAAACTTTAAATGGGT
AAGAAGCTCGCCTCGCTCGATTGGAGGCGGGCCGA-CC-TCGAATGCGTGTGCCAAGTGG
GCCACTTTTGGTAAGCAGAACTGGCGCTGTGGGATGAACCAAACGCCCGGTTAAGGTGCC
AAAGGCTGACGCTCATCAGACACCATAAAAGGTGTTGGTTGATCTAGACAGCAGGACGGT
GGCCATGGAAGTCGGAAyCCGCTAAGGAGTGTGTAACAACTCACCTGCCGAAT
>02_24or20_07_T3_28S
GCCTGAGTAGAACGAAGCCAGAGGAAACTCTGGTGGAAGTCCGTAGCGATTCTGACGTGC
AAATCGATCGTCAAACTTGGGTATAGGGGCGAAAGACTAATCGAACCATCTAGTAGCTGG
TTCCCTCCGAAGTTTCCCTCAGGATAGCTGGCGCTCGATCGCAGTTTTATCCGGTAAAGC
GAATGATTAGAGGTCTTGGGGACGAAACGACCTCAACCTATTCTCAAACTTTAAATGGGT
AAGAAGCTCGCCTCGCTCGATTGGAGGCGGGCCGACCC-TCGAATGCGTGTGCCAAGTGG
GCCACTTTTGGTAAGCAGAACTGGCGCTGTGGGATGAACCAAACGCCCGGTTAAGGTGCC
AAAGGCTGACGCTCATCAGACACCATAAAAGGTGTTGGTTGATCTAGACAGCAGGACGGT
GGCCATGGAAGTCGGAACCCGCTAAGGAGTGTGTAACAACTCACCTGCCGAAT
>C.583681.001 [organism=S. fragilis]
GCCTGAGTAGAACGAAGCCAGAGGAAACTCTGGTGGAAGTCCGTAGCGATTCTGACGTGC
AAATCGATCGTCAAACTTGGGTATAGGGGCGAAAGACTAATCGAACCATCTAGTAGCTGG
TTCCCTCCGAAGTTTCCCTCAGGATAGCTGGCGCTCGATCGCAGTTTTATCCGGTAAAGC
GAATGATTAGAGGTCTTGGGGACGAAACGACCTCAACCTATTCTCAAACTTTAAATGGGT
AAGAAGCTCGCCTCGCTCGATTGGAGGCGGGCCGACCC-TCGAATGCGTGTGCCAAGTGG
GCCACTTTTGGTAAGCAGAACTGGCGCTGTGGGATGAACCAAACGCCCGGTTAAGGTGCC
AAAGGCTGACGCTCATCAGACACCATAAAAGGTGTTGGTTGATCTAGACAGCAGGACGGT
GGCCATGGAAGTCGGAACCCGCT------------------------------
>C.583680.001 [organism=S. fragilis]
GCCTGAGTAGAACGAAGCCAGAGGAAACTCTGGTGGAAGTCCGTAGCGATTCTGACGTGC
AAATCGATCGTCAAACTTGGGTATAGGGGCGAAAGACTAATCGAACCATCTAGTAGCTGG
TTCCCTCCGAAGTTTCCCTCAGGATAGCTGGCGCTCGATCGCAGTTTTATCCGGTAAAGC
GAATGATTAGAGGTCTTGGGGACGAAACGACCTCAACCTATTCTCAAACTTTAAATGGGT
AAGAAGCTCGCCTCGCTCGATTGGAGGCGGGCCGACCC-TCGAATGCGTGTGCCAAGTGG
GCCACTTTTGGTAAGCAGAACTGGCGCTGTGGGATGAACCAAACGCCCGGTTAAGGTGCC
AAAGGCTGACGCTCATCAGACACCATAAAAGGTGTTGGTTGATCTAGACAGCAGGACGGT
GGCCATGGAAGTCGGAAYCCGCTAAGGAGTGTGTAACAACTCACCTGCCGAAT
>C.583676.001 [organism=S. fragilis]
GCCTGAGTAGAACGAAGCCAGAGGAAACTCTGGTGGAAGTCCGTAGCGATTCTGACGTGC
AAATCGATCGTCAAACTTGGGTATAGGGGCGAAAGACTAATCGAACCATCTAGTAGCTGG
TTCCCTCCGAAGTTTCCCTCAGGATAGCTGGCGCTCGATCGCAGTTTTATCCGGTAAAGC
GAATGATTAGAGGTCTTGGGGACGAAACGACCTCAACCTATTCTCAAACTTTAAATGGGT
AAGAAGCTCGCCTCGCTCGATTGGAGGCGGGCCGACCCCTCGAATGCGTGTGCCAAGTGG
GCCACTTTTGGTAAGCAGAACTGGCGCTGTGGGATGAACCAAACGCCCGGTTAAGGTGCC
AAAGGCTGACGCTCATCAGACACCATAAAAGGTGTTGGTTGATCTAGACAGCAGGACGGT
GGCCATGGAAGTCGGAATCCGCTAAGGAGTGTGTAACAACTCACCTGCCGAAT
>C.583675.001 [organism=S. fragilis]
-----------------------------CTGGTGGAAGTCCGTAGCGATTCTGACGTGC
AAATCGATCGTCAAACTTGGGTATAGGGGCGAAAGACTAATCGAACCATCTAGTAGCTGG
TTCCCTCCGAAGTTTCCCTCAGGATAGCTGGCGCTCGATCGCAGTTTTATCCGGTAAAGC
GAATGATTAGAGGTCTTGGGGACGAAACGACCTCAACCTATTCTCAAACTTTAAATGGGT
AAGAAGCTCGCCTCGCTCGATTGGAGGCGGGCCGACCCCTCGAATGCGTGTGCCAAGTGG
GCCACTTTTGGTAAGCAGAACTGGCGCTGTGGGATGAACCAAACGCCCGGTTAAGGTGCC
AAAGGCTGACGCTCATCAGACACCATAAAAGGTGTTGGTTGATCTAGACAGCAGGACGGT
GGCCATGGAAGTCGGAATCCGCTAAGG--------------------------
>C.583656.001 [organism=S.rhamphidia]
GCCTGAGTAGAACGAAGCCAGAGGAAACTCTGGTGGAAGTCCGTAGCGATTCTGACGTGC
AAATCGATCGTCAAACTTGGGTATAGGGGCGAAAGACTAATCGAACCATCTAGTAGCTGG
TTCCCTCCGAAGTTTCCCTCAGGATAGCTGGCGCTCGATCGCAGTTTTATCCGGTAAAGC
GAATGATTAGAGGTCTTGGGGACGAAACGACCTCAACCTATTCTCAAACTTTAAATGGGT
AAGAAGCTCGCCTCGCTCGATTGGAGGCGGGCCGACCC-TCGAATGCGTGTGCCAAGTGG
GCCACTTTTGGTAAGCAGAACTGGCGCTGTGGGATGAACCAAACGCCCGGTTAAGGTGCC
AAAGGCTGACGCTCATCAGACACCATAAAAGGTGTTGGTTGATCTAGACAGCAGGACGGT
GGCCATGGAAGTCGGAATCCGCTAAGGAGTGTGTAACAACTCACCTGCCGAAT
>C.583655.001 [organism=S.rhamphidia]
GCCTGAGTAGAACGAAGCCAGAGGAAACTCTGGTGGAAGTCCGTAGCGATTCTGACGTGC
AAATCGATCGTCAAACTTGGGTATAGGGGCGAAAGACTAATCGAACCATCTAGTAGCTGG
TTCCCTCCGAAGTTTCCCTCAGGATAGCTGGCGCTCGATCGCAGTTTTATCCGGTAAAGC
GAATGATTAGAGGTCTTGGGGACGAAACGACCTCAACCTATTCTCAAACTTTAAATGGGT
AAGAAGCTCGCCTCGCTCGATTGGAGGCGGGCCGACCC-TCGAATGCGTGTGCCAAGTGG
GCCACTTTTGGTAAGCAGAACTGGCGCTGTGGGATGAACCAAACGCCCGGTTAAGGTGCC
AAAGGCTGACGCTCATCAGACACCATAAAAGGTGTTGGTTGATCTAGACAGCAGGACGGT
GGCCATGGAAGTCGGAATCCGCTAAGGAGTGTGTAACAACTCACCTGCCGAAT
>C.583661.001 [organism=S.rhamphidia]
GCCTGAGTAGAACGAAGCCAGAGGAAACTCTGGTGGAAGTCCGTAGCGATTCTGACGTGC
AAATCGATCGTCAAACTTGGGTATAGGGGCGAAAGACTAATCGAACCATCTAGTAGCTGG
TTCCCTCCGAAGTTTCCCTCAGGATAGCTGGCGCTCGATCGCAGTTTTATCCGGTAAAGC
GAATGATTAGAGGTCTTGGGGACGAAACGACCTCAACCTATTCTCAAACTTTAAATGGGT
AAGAAGCTCGCCTCGCTCGATTGGAGGCGGGCCGACCC-TCGAATGCGTGTGCCAAGTGG
GCCACTTTTGGTAAGCAGAACTGGCGCTGTGGGATGAACCAAACGCCCGGTTAAGGTGCC
AAAGGCTGACGCTCATCAGACACCATAAAAGGTGTTGGTTGATCTAGACAGCAGGACGGT
GGCCATGGAAGTCGGAATCCGCTAAGGAGTGTGTAACAACTCACCTGCCGAAT
>C.583660.001 [organism=S.rhamphidia]
GCCTGAGTAGAACGAAGCCAGAGGAAACTCTGGTGGAAGTCCGTAGCGATTCTGACGTGC
AAATCGATCGTCAAACTTGGGTATAGGGGCGAAAGACTAATCGAACCATCTAGTAGCTGG
TTCCCTCCGAAGTTTCCCTCAGGATAGCTGGCGCTCGATCGCAGTTTTATCCGGTAAAGC
GAATGATTAGAGGTCTTGGGGACGAAACGACCTCAACCTATTCTCAAACTTTAAATGGGT
AAGAAGCTCGCCTCGCTCGATTGGAGGCGGGCCGACCC-TCGAATGCGTGTGCCAAGTGG
GCCACTTTTGGTAAGCAGAACTGGCGCTGTGGGATGAACCAAACGCCCGGTTAAGGTGCC
AAAGGCTGACGCTCATCAGACACCATAAAAGGTGTTGGTTGATCTAGACAGCAGGACGGT
GGCCATGGAAGTCGGAATCCGCTAAGGAGTGTGTAACAACTCACCTGCCGAAT
